# Supplementary material for: In Situ Structures of the Ultra-Long Extended and Contracted Tail of Myoviridae Phage P1
Source: Viruses. 2023 May 29;15(6):1267. doi: 10.3390/v15061267 (PMC10304247; doi:10.3390/v15061267)
Supplement: Supplementary file 1 [file viruses-15-01267-s001.zip]

Archive with 2 entries (2 files):
- Movie S1.mp4
- Supplementary Figures and Table.pdf
